# Supplementary material for: QTL Mapping and Candidate Gene Analysis for Seed Germination Response to Low Temperature in Rice
Source: Int J Mol Sci. 2022 Jul 2;23(13):7379. doi: 10.3390/ijms23137379 (PMC9266303; doi:10.3390/ijms23137379)
Supplement: Supplementary file 1 [file ijms-23-07379-s001.zip]

Archive with 1 entries (1 files):
- ijms-1787210-supplementary.pdf
